# Supplementary material for: Comparative genomic sequence analysis of strawberry and other rosids reveals significant microsynteny
Source: BMC Res Notes. 2010 Jun 16;3:168. doi: 10.1186/1756-0500-3-168 (PMC2893199; doi:10.1186/1756-0500-3-168)
Supplement: Additional file 1 — The predicted genes in 50 Fragaria fosmids. The gene prediction is done using fgenesh program. The NCBI accession numbers of the fosmids and the start and stop position of the predicted genes are listed in the table. [file 1756-0500-3-168-S1.XLS]

## Sheet: Sheet1
Additional File 1. The predicted genes in 50 Fragaria fosmids. The gene prediction is done using fgenesh program. The NCBI accession numbers of the fosmids and the start and stop position of the predicted genes are listed in the table.
Fosmid	Accession Number	Predicted Gene	Start	Stop
01I13	EU024823	01I13_1	1392	2783
01I13	EU024823	01I13_2	6783	8105
01I13	EU024823	01I13_3	9445	11285
01I13	EU024823	01I13_4	11550	13050
01I13	EU024823	01I13_5	13650	15602
01I13	EU024823	01I13_6	16756	18732
01I13	EU024823	01I13_7	24309	30645
01I13	EU024823	01I13_8	31777	33342
01I13	EU024823	01I13_9	34310	36521
01L02	EU024824	01L02_1	260	1963
01L02	EU024824	01L02_2	4335	4909
01L02	EU024824	01L02_3	6113	9596
01L02	EU024824	01L02_4	12835	14168
01L02	EU024824	01L02_5	15480	17844
01L02	EU024824	01L02_6	18472	22232
01L02	EU024824	01L02_7	22647	23044
01L02	EU024824	01L02_8	24127	24797
01L02	EU024824	01L02_9	28027	29958
01L02	EU024824	01L02_10	30562	31447
01L02	EU024824	01L02_11	32890	33636
01L02	EU024824	01L02_12	39048	40094
05N03	EU024825	05N03_1	1560	3251
05N03	EU024825	05N03_2	6536	7116
05N03	EU024825	05N03_3	8885	11645
05N03	EU024825	05N03_4	12596	16544
05N03	EU024825	05N03_5	16867	17439
05N03	EU024825	05N03_6	18159	19445
05N03	EU024825	05N03_7	20001	20834
05N03	EU024825	05N03_8	22587	23111
05N03	EU024825	05N03_9	24735	26411
05N03	EU024825	05N03_10	29352	30761
05N03	EU024825	05N03_11	31934	32725
08G19	EU024826	08G19_1	336	1576
08G19	EU024826	08G19_2	2794	5042
08G19	EU024826	08G19_3	6751	11806
08G19	EU024826	08G19_4	17185	21094
08G19	EU024826	08G19_5	23851	24576
08G19	EU024826	08G19_6	24754	29535
08G19	EU024826	08G19_7	30738	31463
08G19	EU024826	08G19_8	32790	33376
08G19	EU024826	08G19_9	33897	36801
10B08	EU024827	10B08_1	2546	4496
10B08	EU024827	10B08_2	7661	10346
10B08	EU024827	10B08_3	12620	19929
10B08	EU024827	10B08_4	20389	21833
10B08	EU024827	10B08_5	22954	29159
10B08	EU024827	10B08_6	33194	34913
11D02	EU024828	11D02_1	896	2279
11D02	EU024828	11D02_2	5315	5452
11D02	EU024828	11D02_3	14266	14586
11D02	EU024828	11D02_4	16613	17032
11D02	EU024828	11D02_5	20290	22928
11D02	EU024828	11D02_6	24238	25403
11D02	EU024828	11D02_7	28680	28976
11D02	EU024828	11D02_8	31593	32633
11D02	EU024828	11D02_9	35138	36061
11D02	EU024828	11D02_10	36991	37830
12K04	EU024829	12K04_1	449	8668
12K04	EU024829	12K04_2	9505	15822
12K04	EU024829	12K04_3	17672	22549
12K04	EU024829	12K04_4	23332	24639
12K04	EU024829	12K04_5	26334	27443
12K04	EU024829	12K04_6	28163	31925
13I03	EU024830	13I03_1	4283	5423
13I03	EU024830	13I03_2	6259	8832
13I03	EU024830	13I03_3	10540	12509
13I03	EU024830	13I03_4	14166	17128
13I03	EU024830	13I03_5	18278	21473
13I03	EU024830	13I03_6	23713	24594
13I03	EU024830	13I03_7	25657	27999
13I03	EU024830	13I03_8	28277	29451
13I03	EU024830	13I03_9	33475	37621
13I24	EU024831	13I24_1	3755	8789
13I24	EU024831	13I24_2	9873	14828
13I24	EU024831	13I24_3	21334	23064
13I24	EU024831	13I24_4	24627	26495
13I24	EU024831	13I24_5	27640	28704
13I24	EU024831	13I24_6	29825	33242
14K06	EU024832	14K06_1	1162	2463
14K06	EU024832	14K06_2	2843	3881
14K06	EU024832	14K06_3	10846	13923
14K06	EU024832	14K06_4	20364	23127
14K06	EU024832	14K06_5	24147	31733
14K06	EU024832	14K06_6	34768	35850
15B13	EU024833	15B13_1	1743	9672
15B13	EU024833	15B13_2	10495	11255
15B13	EU024833	15B13_3	12396	13826
15B13	EU024833	15B13_4	14530	14862
15B13	EU024833	15B13_5	16747	17856
15B13	EU024833	15B13_6	18576	22949
17G19	EU024834	17G19_1	856	1239
17G19	EU024834	17G19_2	2033	3553
17G19	EU024834	17G19_3	4941	6429
17G19	EU024834	17G19_4	11962	14809
17G19	EU024834	17G19_5	16610	17043
17O22	EU024835	17O22_1	596	4710
17O22	EU024835	17O22_2	6132	10388
17O22	EU024835	17O22_3	11260	14052
17O22	EU024835	17O22_4	16141	20088
17O22	EU024835	17O22_5	24218	27787
17O22	EU024835	17O22_6	29948	31218
17O22	EU024835	17O22_7	31944	34146
18A19	EU024836	18A19_1	3346	5424
18A19	EU024836	18A19_2	6320	6965
18A19	EU024836	18A19_3	8586	10338
18A19	EU024836	18A19_4	16546	20592
18A19	EU024836	18A19_5	22081	28848
18A19	EU024836	18A19_6	32105	34102
18A19	EU024836	18A19_7	37508	40652
19H07	EU024837	19H07_1	93	2080
19H07	EU024837	19H07_2	3390	8143
19H07	EU024837	19H07_3	9375	12261
19H07	EU024837	19H07_4	13027	15269
19H07	EU024837	19H07_5	17912	18372
19H07	EU024837	19H07_6	20115	20575
19H07	EU024837	19H07_7	22907	24487
19H07	EU024837	19H07_8	29133	30945
19M24	EU024838	19M24_1	540	1326
19M24	EU024838	19M24_2	2590	8007
19M24	EU024838	19M24_3	10501	10722
19M24	EU024838	19M24_4	14303	14737
19M24	EU024838	19M24_5	17643	21791
19M24	EU024838	19M24_6	22363	24693
19M24	EU024838	19M24_7	28078	29502
19M24	EU024838	19M24_8	32104	32649
22H18	EU024839	22H18_1	90	451
22H18	EU024839	22H18_2	1345	2676
22H18	EU024839	22H18_3	9466	19633
22H18	EU024839	22H18_4	20254	22603
22H18	EU024839	22H18_5	23842	25185
22H18	EU024839	22H18_6	25618	30296
22H18	EU024839	22H18_7	33576	36548
22H18	EU024839	22H18_8	36899	37510
22L05	EU024840	22L05_1	57	1124
22L05	EU024840	22L05_2	3746	4901
22L05	EU024840	22L05_3	7398	11147
22L05	EU024840	22L05_4	14278	17807
22L05	EU024840	22L05_5	19076	22509
22L05	EU024840	22L05_6	23937	24284
22L05	EU024840	22L05_7	25706	27051
22L05	EU024840	22L05_8	33781	33987
27F10	EU024841	27F10_1	237	3815
27F10	EU024841	27F10_2	4012	5031
27F10	EU024841	27F10_3	5195	17192
27F10	EU024841	27F10_4	18483	21367
27F10	EU024841	27F10_5	24458	25109
27F10	EU024841	27F10_6	25925	37105
29G10	EU024842	29G10_1	1093	2295
29G10	EU024842	29G10_2	6213	7755
29G10	EU024842	29G10_3	9760	11658
29G10	EU024842	29G10_4	13194	15067
29G10	EU024842	29G10_5	17040	21435
29G10	EU024842	29G10_6	27767	30670
29G10	EU024842	29G10_7	31226	31803
30I24	EU024843	30I24_1	90	397
30I24	EU024843	30I24_2	7867	10485
30I24	EU024843	30I24_3	11945	14162
30I24	EU024843	30I24_4	14717	14905
30I24	EU024843	30I24_5	16713	19162
30I24	EU024843	30I24_6	20189	21423
30I24	EU024843	30I24_7	25266	28587
30I24	EU024843	30I24_8	29346	31220
30I24	EU024843	30I24_9	33033	37034
32A10	EU024844	32A10_1	741	3590
32A10	EU024844	32A10_2	6709	7492
32A10	EU024844	32A10_3	11763	14234
32A10	EU024844	32A10_4	15322	15588
32A10	EU024844	32A10_5	17821	18369
32A10	EU024844	32A10_6	19386	19888
32A10	EU024844	32A10_7	23132	23722
32A10	EU024844	32A10_8	24500	24937
32A10	EU024844	32A10_9	26217	26636
32A10	EU024844	32A10_10	28782	32613
32L07	EU024845	32L07_1	2296	4588
32L07	EU024845	32L07_2	11584	15729
32L07	EU024845	32L07_3	20763	23814
32L07	EU024845	32L07_4	26249	28021
32L07	EU024845	32L07_5	30250	32234
34D20	EU024846	34D20_1	135	9786
34D20	EU024846	34D20_2	14207	15942
34D20	EU024846	34D20_3	16468	17855
34D20	EU024846	34D20_4	18612	19526
34D20	EU024846	34D20_5	21451	22783
34D20	EU024846	34D20_6	26969	27631
34D20	EU024846	34D20_7	28597	30034
34E24	EU024847	34E24_1	3096	4635
34E24	EU024847	34E24_2	11485	15751
34E24	EU024847	34E24_3	16227	17119
34E24	EU024847	34E24_4	18558	20038
34E24	EU024847	34E24_5	22125	23079
34E24	EU024847	34E24_6	24403	25666
34E24	EU024847	34E24_7	26068	34482
38H02	EU024848	38H02_1	1149	1664
38H02	EU024848	38H02_2	4272	6298
38H02	EU024848	38H02_3	7824	9309
38H02	EU024848	38H02_4	10863	12693
38H02	EU024848	38H02_5	15912	19547
38H02	EU024848	38H02_6	19947	22337
38H02	EU024848	38H02_7	24760	31667
38H05	EU024849	38H05_1	2384	2800
38H05	EU024849	38H05_2	4957	6797
38H05	EU024849	38H05_3	10548	10998
38H05	EU024849	38H05_4	12155	12385
38H05	EU024849	38H05_5	17351	18142
38H05	EU024849	38H05_6	18875	20309
38H05	EU024849	38H05_7	21112	22733
38H05	EU024849	38H05_8	28270	28538
40B22	EU024850	40B22_1	2384	2800
40B22	EU024850	40B22_2	4957	6797
40B22	EU024850	40B22_3	10548	10998
40B22	EU024850	40B22_4	12155	12385
40B22	EU024850	40B22_5	17351	18142
40B22	EU024850	40B22_6	18875	20309
40B22	EU024850	40B22_7	21112	22733
40B22	EU024850	40B22_8	28270	28538
40M11	EU024851	40M11_1	533	2952
40M11	EU024851	40M11_2	6680	9774
40M11	EU024851	40M11_3	11019	21496
40M11	EU024851	40M11_4	26594	29200
40M11	EU024851	40M11_5	30453	31718
41O22	EU024852	41O22_1	1789	2793
41O22	EU024852	41O22_2	4832	5218
41O22	EU024852	41O22_3	5524	7766
41O22	EU024852	41O22_4	9721	12132
41O22	EU024852	41O22_5	12437	14679
41O22	EU024852	41O22_6	16470	23737
41O22	EU024852	41O22_7	24730	28466
41O22	EU024852	41O22_8	30595	31161
43P07	EU024853	43P07_1	753	1891
43P07	EU024853	43P07_2	2632	4521
43P07	EU024853	43P07_3	5408	7326
43P07	EU024853	43P07_4	10827	12387
43P07	EU024853	43P07_5	15200	15532
43P07	EU024853	43P07_6	16978	17617
43P07	EU024853	43P07_7	18111	21045
43P07	EU024853	43P07_8	23312	24383
43P07	EU024853	43P07_9	26866	29358
43P07	EU024853	43P07_10	34262	36403
43P07	EU024853	43P07_11	37178	38145
43P07	EU024853	43P07_12	40232	42516
44J07	EU024854	44J07_1	367	1091
44J07	EU024854	44J07_2	13172	14078
44J07	EU024854	44J07_3	16975	23113
44J07	EU024854	44J07_4	25291	28841
47H15	EU024855	47H15_1	898	1596
47H15	EU024855	47H15_2	5122	6069
47H15	EU024855	47H15_3	10376	13090
47H15	EU024855	47H15_4	14525	18353
47H15	EU024855	47H15_5	20997	21293
47H15	EU024855	47H15_6	22749	23194
47H15	EU024855	47H15_7	27296	30103
47H15	EU024855	47H15_8	32907	34764
48I08	EU024856	48I08_1	17	1942
48I08	EU024856	48I08_2	2775	5954
48I08	EU024856	48I08_3	7051	9462
48I08	EU024856	48I08_4	10871	11372
48I08	EU024856	48I08_5	12431	14155
48I08	EU024856	48I08_6	14748	16220
48I08	EU024856	48I08_7	16893	21593
48I08	EU024856	48I08_8	21975	22764
48I08	EU024856	48I08_9	27939	30073
48I08	EU024856	48I08_10	31445	34526
48I08	EU024856	48I08_11	34952	35548
48I08	EU024856	48I08_12	37400	38230
49B16	EU024857	49B16_1	518	1012
49B16	EU024857	49B16_2	2973	4194
49B16	EU024857	49B16_3	7206	7559
49B16	EU024857	49B16_4	11051	12008
49B16	EU024857	49B16_5	12296	13717
49B16	EU024857	49B16_6	15108	16530
49B16	EU024857	49B16_7	16937	17491
49B16	EU024857	49B16_8	19406	19648
49B16	EU024857	49B16_9	23855	24531
49B16	EU024857	49B16_10	34509	40923
49C17	EU024858	49C17_1	45	386
49C17	EU024858	49C17_2	3677	6782
49C17	EU024858	49C17_3	7689	8037
49C17	EU024858	49C17_4	18842	19685
49C17	EU024858	49C17_5	22757	30827
49C17	EU024858	49C17_6	31886	33218
49C17	EU024858	49C17_7	35357	35821
49M15	EU024859	49M15_1	1668	3240
49M15	EU024859	49M15_2	5303	5506
49M15	EU024859	49M15_3	6437	7540
49M15	EU024859	49M15_4	14811	16779
49M15	EU024859	49M15_5	22399	26097
49M15	EU024859	49M15_6	27293	29852
49M15	EU024859	49M15_7	30919	35798
49M15	EU024859	49M15_8	36823	40538
49M15	EU024859	49M15_9	41205	42226
51F10	EU024860	51F10_1	222	3388
51F10	EU024860	51F10_2	5350	9293
51F10	EU024860	51F10_3	11606	12842
51F10	EU024860	51F10_4	15481	15837
51F10	EU024860	51F10_5	16695	16967
51F10	EU024860	51F10_6	19114	19593
51F10	EU024860	51F10_7	21353	21938
51F10	EU024860	51F10_8	24464	28802
52B01	EU024861	52B01_1	1213	2559
52B01	EU024861	52B01_2	5425	5823
52B01	EU024861	52B01_3	6626	7168
52B01	EU024861	52B01_4	7892	8889
52B01	EU024861	52B01_5	11386	12887
52B01	EU024861	52B01_6	13924	14226
52B01	EU024861	52B01_7	15434	16675
52B01	EU024861	52B01_8	19159	21021
52B01	EU024861	52B01_9	24044	25503
52B01	EU024861	52B01_10	26083	29005
52E09	EU024862	52E09_1	419	1915
52E09	EU024862	52E09_2	2607	2876
52E09	EU024862	52E09_3	4298	4812
52E09	EU024862	52E09_4	9709	10472
52E09	EU024862	52E09_5	12072	12233
52E09	EU024862	52E09_6	12779	13764
52E09	EU024862	52E09_7	15543	18199
52E09	EU024862	52E09_8	19584	21845
52E09	EU024862	52E09_9	24439	24896
52E09	EU024862	52E09_10	25914	26660
52E09	EU024862	52E09_11	28541	29633
52E09	EU024862	52E09_12	30645	36055
52I20	EU024863	52I20_1	100	461
52I20	EU024863	52I20_2	1941	5607
52I20	EU024863	52I20_3	10603	12940
52I20	EU024863	52I20_4	15572	17312
52I20	EU024863	52I20_5	19451	20635
52I20	EU024863	52I20_6	21321	30622
52I20	EU024863	52I20_7	32121	35247
52I20	EU024863	52I20_8	36233	38055
52I20	EU024863	52I20_9	39883	41612
53J04	EU024864	53J04_1	40	1188
53J04	EU024864	53J04_2	9652	10620
53J04	EU024864	53J04_3	11570	12489
53J04	EU024864	53J04_4	13901	14900
53J04	EU024864	53J04_5	15964	17100
53J04	EU024864	53J04_6	17404	19442
53J04	EU024864	53J04_7	23088	28132
53J04	EU024864	53J04_8	31969	32650
53O08	EU024865	53O08_1	130	1284
53O08	EU024865	53O08_2	1926	4009
53O08	EU024865	53O08_3	5115	6782
53O08	EU024865	53O08_4	13643	18922
53O08	EU024865	53O08_5	23767	24921
53O08	EU024865	53O08_6	25560	29225
63F17	EU024866	63F17_1	580	6670
63F17	EU024866	63F17_2	7282	8312
63F17	EU024866	63F17_3	8732	10306
63F17	EU024866	63F17_4	12776	14902
63F17	EU024866	63F17_5	15507	20978
63F17	EU024866	63F17_6	21635	23948
72E18	EU024867	72E18_1	47	3340
72E18	EU024867	72E18_2	4469	8035
72E18	EU024867	72E18_3	8360	9388
72E18	EU024867	72E18_4	10102	10641
72E18	EU024867	72E18_5	14945	17028
72E18	EU024867	72E18_6	19790	20488
72E18	EU024867	72E18_7	22697	25572
72E18	EU024867	72E18_8	26168	27175
72E18	EU024867	72E18_9	28326	30020
72E18	EU024867	72E18_10	30502	32408
72E18	EU024867	72E18_11	33655	34386
72E18	EU024867	72E18_12	34490	35301
73I22	EU024868	73I22_1	374	1750
73I22	EU024868	73I22_2	5040	6381
73I22	EU024868	73I22_3	8048	12347
73I22	EU024868	73I22_4	12831	17977
73I22	EU024868	73I22_5	19140	27950
73I22	EU024868	73I22_6	30934	31266
73I22	EU024868	73I22_7	32229	33059
75H22	EU024869	75H22_1	3177	6939
75H22	EU024869	75H22_2	7455	9373
75H22	EU024869	75H22_3	10002	13848
75H22	EU024869	75H22_4	14931	15857
75H22	EU024869	75H22_5	16559	18413
75H22	EU024869	75H22_6	19620	20839
75H22	EU024869	75H22_7	21749	25246
75H22	EU024869	75H22_8	26392	31637
76C08	EU024870	76C08_1	1497	2816
76C08	EU024870	76C08_2	3915	7046
76C08	EU024870	76C08_3	8537	9900
76C08	EU024870	76C08_4	12604	13325
76C08	EU024870	76C08_5	13954	15129
76C08	EU024870	76C08_6	16941	20365
76C08	EU024870	76C08_7	24317	27913
76C08	EU024870	76C08_8	31543	34734
76C08	EU024870	76C08_9	37135	37707
76C08	EU024870	76C08_10	38859	39092
76C08	EU024870	76C08_11	41097	41569
76C08	EU024870	76C08_12	43252	43666
76K13	EU024871	76K13_1	770	8003
76K13	EU024871	76K13_2	11454	13543
76K13	EU024871	76K13_3	14953	17325
76K13	EU024871	76K13_4	19246	22217
76K13	EU024871	76K13_5	25826	28043
76K13	EU024871	76K13_6	28859	32183
84N10	EU024871	84N10_1	26	5543
84N10	EU024871	84N10_2	6588	6956
84N10	EU024871	84N10_3	8428	11899
84N10	EU024871	84N10_4	12726	12902
84N10	EU024871	84N10_5	18053	20263
84N10	EU024871	84N10_6	21390	21869
84N10	EU024871	84N10_7	24117	27146
84N10	EU024871	84N10_8	28489	28968
84N10	EU024871	84N10_9	31077	31235
84N10	EU024871	84N10_10	35437	36492
84N10	EU024871	84N10_11	38003	38904
84N10	EU024871	84N10_12	39370	39948
